# Supplementary material for: Lanthanum-Doped Co3O4 Nanocubes Synthesized via Hydrothermal Method for High-Performance Supercapacitors
Source: Nanomaterials (Basel). 2025 Oct 3;15(19):1515. doi: 10.3390/nano15191515 (PMC12526279; doi:10.3390/nano15191515)
Supplement: Supplementary file 1 [file nanomaterials-15-01515-s001.zip]

Archive with 1 entries (1 files):
- nanomaterials-3895527-supplementary.pdf
